# Supplementary material for: Therapist perceptions of the Danish Physiotherapy Research Database for assessing patients with chronic disease
Source: PLoS One. 2021 Nov 4;16(11):e0259355. doi: 10.1371/journal.pone.0259355 (PMC8568098; doi:10.1371/journal.pone.0259355)
Supplement: S1 File — (XLSX) [file pone.0259355.s002.xlsx]

## Sheet: Sheet1
Participant	Age	Sex	Other education	Type of other education	Role in clinic	Years praticed Physio therapy	Do you train patients using PhysDB-FCP?	How many patients have you examined using the PhysDB-FCP?	The purpose of PhysDB-FCP was clearly defined for me	....the initial patient questionnaire was useful	....the baseline Ax was useful	....was helpful when goal setting	....was useful to Ax change of function over time	....was helpful to have the patient Ax / Rx results generated automatically	…patients are positive about being Ax with the PhysDB-FCP	…patients are more involved in their PT Rx when I use the tools provided in PhysDB-FCP	I was taught to use the Phys-DB-FCP by the project group	...enough training to be able to use PhysDB-FCP	...sufficient ongoing support from the PhysDB-FCP project group	The written tutorials... were helpful	...all necessary resources were available for me to use...the PhysDB-FCP	The owner/s of the clinic have supportedthe use of the PhysDB-FCP	Time to perform the PhysDB	Split baseline Ax to multiple consultations	How often is it relevent to perform the PhysDB - Baseline Ax	I can perform the retest Ax (fuctional tests) in	How often is it relevent to Ax the patients functional level using any tool	if other, how often	Would you use a tool like the PhysDB in the future?	Other comments for improvement
Removed	Removed - Available on request	Removed - Available on request	No	N/A	Self-employed	Removed	Yes	1-5	Agree	Agree	Agree	Agree	Agree	Agree	Neither...	Neither...	Yes	Neither...	Agree	Neither...	Agree	Neither...	60-75 min	Always	12/12	30-45 min	Other	12/12	No	Removed - Available on request
Removed	Removed - Available on request	Removed - Available on request	No	N/A	Self-employed	Removed	Yes	21+	Strongly Disagree	Agree	Disagree	Agree	Disagree	Strongly Disagree	Neither...	Strongly Disagree	No	Agree	Strongly Disagree	Agree	Strongly Agree	Strongly Agree	45-60 min	Rarely	12/12	15-30 min	3/12	N/A	Yes	Removed - Available on request
Removed	Removed - Available on request	Removed - Available on request	No	N/A	Self-employed	Removed	Yes	6-10	Neither...	Agree	Agree	Strongly Agree	Strongly Agree	Neither...	Agree	Neither...	Other	Strongly Agree	Neither...	Agree	Strongly Agree	Strongly Agree	45-60 min	Often	6/12	15-30 min	6/12	N/A	Yes	Removed - Available on request
Removed	Removed - Available on request	Removed - Available on request	No	N/A	Self-employed	Removed	Yes	16-20	Agree	Agree	Agree	Agree	Strongly Agree	Agree	Agree	Agree	Yes	Strongly Agree	Agree	Agree	Agree	Strongly Agree	45-60 min	Rarely	12/12	15-30 min	6/12	N/A	Yes	Removed - Available on request
Removed	Removed - Available on request	Removed - Available on request	No	N/A	Self-employed	Removed	Yes	1-5	Agree	Disagree	Neither...	Disagree	Disagree	Strongly Disagree	Neither...	Neither...	Yes	Agree	Neither...	Neither...	Disagree	Agree	45-60 min	Often	12/12	15-30 min	6/12	N/A	No	Removed - Available on request
Removed	Removed - Available on request	Removed - Available on request	Yes	Diploma	Owner	Removed	Yes	1-5	Strongly Agree	Strongly Agree	Agree	Agree	Agree	Agree	Agree	Agree	Yes	Strongly Agree	Neither...	Agree	Strongly Agree	Strongly Agree	<45 min	Sometimes	12/12	<15 min	6/12	N/A	Yes	Removed - Available on request
Removed	Removed - Available on request	Removed - Available on request	No	N/A	Manager	Removed	Yes	1-5	Strongly Agree	Strongly Agree	Strongly Agree	Strongly Agree	Agree	Strongly Agree	Agree	Strongly Agree	Yes	Strongly Agree	Neither...	Neither...	Strongly Agree	Agree	<45 min	Sometimes	12/12	15-30 min	6/12	N/A	maybe	Removed - Available on request
Removed	Removed - Available on request	Removed - Available on request	No	N/A	Self-employed	Removed	Yes	1-5	Neither...	Neither...	Neither...	Agree	Disagree	Disagree	Disagree	Disagree	Yes	Neither...	Disagree	Neither...	Agree	Agree	45-60 min	Rarely	12/12	15-30 min	Other	12/12	maybe	Removed - Available on request
Removed	Removed - Available on request	Removed - Available on request	No	N/A	Employee	Removed	Yes	11-15	Strongly Agree	Strongly Agree	Strongly Agree	Strongly Agree	Agree	Agree	Strongly Agree	Strongly Agree	Yes	Strongly Agree	Agree	Strongly Agree	Strongly Agree	Strongly Agree	45-60 min	Always	6/12	15-30 min	3/12	N/A	Yes	Removed - Available on request
Removed	Removed - Available on request	Removed - Available on request	No	N/A	Owner	Removed	Yes	16-20	Strongly Agree	Strongly Agree	Strongly Agree	Agree	Agree	Strongly Agree	Neither...	Neither...	Yes	Agree	Agree	Agree	Strongly Agree	Agree	<45 min	Rarely	12/12	<15 min	Other	12/12 (more often if required)	Yes	Removed - Available on request
Removed	Removed - Available on request	Removed - Available on request	Yes	Diploma	Self-employed	Removed	Yes	1-5	Agree	Agree	Agree	Agree	Strongly Agree	Agree	Neither...	Neither...	Yes	Agree	Neither...	Neither...	Strongly Agree	Strongly Agree	60-75 min	Rarely	6/12	15-30 min	6/12	N/A	maybe	Removed - Available on request
Removed	Removed - Available on request	Removed - Available on request	Yes	Diploma	Self-employed	Removed	Yes	6-10	Agree	Agree	Strongly Agree	Agree	Neither...	Strongly Agree	Strongly Agree	Agree	Yes	Agree	Agree	Agree	Agree	Agree	45-60 min	Sometimes	6/12	15-30 min	3/12	N/A	No	Removed - Available on request
Removed	Removed - Available on request	Removed - Available on request	No	N/A	Owner	Removed	Yes	11-15	Agree	Agree	Neither...	Agree	Agree	Strongly Agree	Neither...	Neither...	Yes	Strongly Agree	Neither...	Agree	Strongly Agree	Strongly Agree	<45 min	Rarely	12/12	<15 min	Other	12/12	maybe	Removed - Available on request
Removed	Removed - Available on request	Removed - Available on request	No	N/A	Owner	Removed	Yes	6-10	Strongly Agree	Strongly Agree	Agree	Agree	Neither...	Neither...	Agree	Neither...	Yes	Agree	Neither...	Agree	Strongly Agree	Strongly Agree	45-60 min	Rarely	12/12	<15 min	6/12	N/A	Yes	Removed - Available on request
Removed	Removed - Available on request	Removed - Available on request	No	N/A	Owner	Removed	Yes	6-10	Agree	Agree	Agree	Agree	Agree	Agree	Agree	Agree	Yes	Agree	Neither...	Neither...	Strongly Agree	Agree	45-60 min	Often	12/12	15-30 min	Other	12/12	maybe	Removed - Available on request
Removed	Removed - Available on request	Removed - Available on request	No	N/A	Self-employed	Removed	Yes	11-15	Strongly Agree	Strongly Agree	Strongly Agree	Strongly Agree	Agree	Strongly Agree	Agree	Strongly Agree	Yes	Strongly Agree	Agree	Neither...	Agree	Strongly Agree	<45 min	Rarely	6/12	<15 min	3/12	N/A	Yes	Removed - Available on request
Removed	Removed - Available on request	Removed - Available on request	No	N/A	Owner	Removed	Yes	11-15	Strongly Agree	Strongly Agree	Strongly Agree	Strongly Agree	Strongly Agree	Neither...	Agree	Agree	Yes	Strongly Agree	Strongly Agree	Strongly Agree	Agree	Strongly Agree	<45 min	Sometimes	12/12	<15 min	6/12	N/A	maybe	Removed - Available on request
Removed	Removed - Available on request	Removed - Available on request	No	N/A	Self-employed	Removed	Yes	1-5	Agree	Agree	Agree	Neither...	Agree	Agree	Agree	Agree	Yes	Strongly Agree	Strongly Agree	Agree	Strongly Agree	Strongly Agree	<45 min	Never	12/12	15-30 min	6/12	N/A	maybe	Removed - Available on request
Removed	Removed - Available on request	Removed - Available on request	No	N/A	Self-employed	Removed	Yes	6-10	Agree	Disagree	Disagree	Disagree	Neither...	Neither...	Disagree	Disagree	Yes	Agree	Agree	Strongly Agree	Strongly Agree	Strongly Agree	<45 min	Rarely	12/12	<15 min	6/12	N/A	No	Removed - Available on request
Removed	Removed - Available on request	Removed - Available on request	No	N/A	Owner	Removed	Yes	6-10	Neither...	Neither...	Neither...	Agree	Neither...	Agree	Agree	Agree	Yes	Agree	Agree	Agree	Agree	Neither...	45-60 min	Often	12/12	15-30 min	Other	12/12	No	Removed - Available on request
Removed	Removed - Available on request	Removed - Available on request	No	N/A	Self-employed	Removed	Yes	6-10	Neither...	Neither...	Neither...	Neither...	Strongly Disagree	Strongly Disagree	Neither...	Disagree	Yes	Disagree	Neither...	Neither...	Disagree	Neither...	45-60 min	Never	Other	15-30 min	Other	12/12	maybe	Removed - Available on request
Removed	Removed - Available on request	Removed - Available on request	No	N/A	Owner	Removed	Yes	1-5	Agree	Agree	Agree	Agree	Agree	Agree	Neither...	Neither...	Yes	Strongly Agree	Agree	Agree	Strongly Agree	Agree	60-75 min	Rarely	Other	30-45 min	3/12	N/A	maybe	Removed - Available on request
Removed	Removed - Available on request	Removed - Available on request	No	N/A	Employee	Removed	Yes	6-10	Strongly Agree	Agree	Agree	Strongly Agree	Agree	Neither...	Neither...	Agree	Yes	Strongly Agree	Agree	Strongly Agree	Neither...	Agree	<45 min	Often	6/12	<15 min	3/12	N/A	maybe	Removed - Available on request
Removed	Removed - Available on request	Removed - Available on request	No	N/A	Manager	Removed	Yes	1-5	Strongly Agree	Agree	Agree	Agree	Agree	Neither...	Agree	Neither...	Yes	Strongly Agree	Agree	Neither...	Strongly Agree	Strongly Agree	<45 min	Often	12/12	<15 min	6/12	N/A	maybe	Removed - Available on request
Removed	Removed - Available on request	Removed - Available on request	No	N/A	Self-employed	Removed	Yes	11-15	Disagree	Agree	Agree	Agree	Agree	Neither...	Agree	Neither...	Yes	Agree	Disagree	Strongly Agree	Strongly Agree	Strongly Agree	60-75 min	Always	Other	15-30 min	Other	12/12	Yes	Removed - Available on request
Removed	Removed - Available on request	Removed - Available on request	No	N/A	Owner	Removed	Yes	1-5	Neither...	Neither...	Neither...	Neither...	Neither...	Neither...	Neither...	Neither...	Yes	Neither...	Neither...	Neither...	Agree	Neither...	<45 min	Often	12/12	15-30 min	Other	12/12	No	Removed - Available on request
Removed	Removed - Available on request	Removed - Available on request	No	N/A	Self-employed	Removed	Yes	16-20	Agree	Agree	Agree	Agree	Neither...	Agree	Agree	Agree	Yes	Strongly Agree	Agree	Strongly Agree	Agree	Agree	45-60 min	Always	12/12	<15 min	6/12	N/A	Yes	Removed - Available on request
Removed	Removed - Available on request	Removed - Available on request	No	N/A	Employee	Removed	Yes	1-5	Agree	Neither...	Neither...	Neither...	Neither...	Neither...	Agree	Neither...	Other	Neither...	Neither...	Agree	Strongly Agree	Strongly Agree	60-75 min	Often	Other	30-45 min	6/12	N/A	maybe	Removed - Available on request
Removed	Removed - Available on request	Removed - Available on request	No	N/A	Other	Removed	Yes	1-5	Strongly Agree	Strongly Agree	Agree	Agree	Agree	Neither...	Strongly Agree	Agree	Yes	Neither...	Strongly Agree	Agree	Strongly Agree	Strongly Agree	45-60 min	Rarely	12/12	15-30 min	6/12	N/A	Yes	Removed - Available on request
Removed	Removed - Available on request	Removed - Available on request	No	N/A	Self-employed	Removed	Yes	6-10	Strongly Agree	Strongly Agree	Agree	Agree	Agree	Agree	Strongly Agree	Disagree	Yes	Strongly Agree	Strongly Agree	Strongly Agree	Strongly Agree	Strongly Agree	<45 min	Rarely	12/12	15-30 min	6/12	N/A	Yes	Removed - Available on request
Removed	Removed - Available on request	Removed - Available on request	No	N/A	Employee	Removed	Yes	1-5	Agree	Agree	Agree	Agree	Agree	Disagree	Agree	Agree	Yes	Agree	Neither...	Agree	Neither...	Strongly Agree	75+ min	Rarely	12/12	Missing	6/12	N/A	maybe	Removed - Available on request
Removed	Removed - Available on request	Removed - Available on request	No	N/A	Self-employed	Removed	Yes	1-5	Neither...	Agree	Agree	Agree	Neither...	Neither...	Neither...	Disagree	Yes	Neither...	Neither...	Neither...	Agree	Agree	45-60 min	Sometimes	12/12	15-30 min	6/12	N/A	No	Removed - Available on request
Removed	Removed - Available on request	Removed - Available on request	No	N/A	Employee	Removed	Yes	1-5	Agree	Neither...	Neither...	Neither...	Strongly Disagree	Strongly Disagree	Neither...	Disagree	Yes	Neither...	Strongly Disagree	Neither...	Agree	Agree	45-60 min	Often	12/12	15-30 min	6/12	N/A	Don't know	Removed - Available on request
Removed	Removed - Available on request	Removed - Available on request	No	N/A	Self-employed	Removed	Yes	6-10	Agree	Agree	Agree	Agree	Neither...	Agree	Neither...	Agree	Yes	Agree	Strongly Agree	Neither...	Strongly Agree	Strongly Agree	45-60 min	Always	12/12	15-30 min	Other	12/12	maybe	Removed - Available on request
Removed	Removed - Available on request	Removed - Available on request	No	N/A	Self-employed	Removed	Yes	1-5	Agree	Agree	Agree	Agree	Agree	Agree	Neither...	Neither...	Yes	Agree	Agree	Agree	Agree	Agree	60-75 min	Often	12/12	30-45 min	6/12	N/A	maybe	Removed - Available on request
Removed	Removed - Available on request	Removed - Available on request	No	N/A	Self-employed	Removed	Yes	1-5	Agree	Agree	Agree	Strongly Agree	Agree	Neither...	Neither...	Neither...	Yes	Agree	Neither...	Agree	Agree	Agree	45-60 min	Sometimes	12/12	<15 min	6/12	N/A	maybe	Removed - Available on request
Removed	Removed - Available on request	Removed - Available on request	Yes	N/A	Owner	Removed	Yes	1-5	Strongly Agree	Agree	Neither...	Agree	Agree	Strongly Agree	Disagree	Neither...	Yes	Disagree	Agree	Agree	Agree	Agree	60-75 min	Sometimes	12/12	15-30 min	Other	12/12	maybe	Removed - Available on request
Removed	Removed - Available on request	Removed - Available on request	No	N/A	Owner	Removed	Yes	1-5	Strongly Agree	Agree	Strongly Agree	Strongly Agree	Strongly Agree	Strongly Agree	Agree	Agree	Yes	Agree	Agree	Agree	Agree	Strongly Agree	60-75 min	Always	12/12	15-30 min	3/12	N/A	Yes	Removed - Available on request
Removed	Removed - Available on request	Removed - Available on request	No	N/A	Self-employed	Removed	Yes	11-15	Strongly Agree	Strongly Agree	Strongly Agree	Strongly Agree	Strongly Agree	Agree	Agree	Agree	Yes	Agree	Neither...	Agree	Strongly Agree	Strongly Agree	<45 min	Rarely	12/12	15-30 min	Other	12/12	Yes	Removed - Available on request
Removed	Removed - Available on request	Removed - Available on request	No	N/A	Self-employed	Removed	Yes	1-5	Agree	Agree	Agree	Agree	Agree	Agree	Neither...	Neither...	Yes	Agree	Agree	Agree	Agree	Agree	45-60 min	Sometimes	12/12	15-30 min	6/12	N/A	maybe	Removed - Available on request
Removed	Removed - Available on request	Removed - Available on request	No	N/A	Self-employed	Removed	Yes	21+	Agree	Agree	Strongly Agree	Neither...	Neither...	Agree	Agree	Agree	Yes	Strongly Agree	Agree	Agree	Strongly Agree	Strongly Agree	45-60 min	Often	12/12	15-30 min	6/12	N/A	maybe	Removed - Available on request
Removed	Removed - Available on request	Removed - Available on request	No	N/A	Self-employed	Removed	Yes	1-5	Agree	Agree	Agree	Agree	Agree	Agree	Neither...	Neither...	Yes	Agree	Neither...	Agree	Agree	Agree	<45 min	Often	12/12	15-30 min	3/12	N/A	Yes	Removed - Available on request
Removed	Removed - Available on request	Removed - Available on request	No	N/A	Employee	Removed	Yes	11-15	Agree	Neither...	Agree	Strongly Agree	Neither...	Neither...	Neither...	Neither...	Yes	Strongly Agree	Agree	Neither...	Agree	Agree	45-60 min	Often	Other	15-30 min	6/12	N/A	maybe	Removed - Available on request
Removed	Removed - Available on request	Removed - Available on request	No	N/A	Self-employed	Removed	Yes	1-5	Agree	Neither...	Neither...	Neither...	Disagree	Disagree	Neither...	Neither...	Yes	Agree	Agree	Neither...	Agree	Agree	45-60 min	Always	12/12	30-45 min	6/12	N/A	No	Removed - Available on request
Removed	Removed - Available on request	Removed - Available on request	No	N/A	Self-employed	Removed	Yes	1-5	Neither...	Neither...	Neither...	Neither...	Neither...	Neither...	Neither...	Neither...	No	Neither...	Neither...	Neither...	Neither...	Agree	45-60 min	Sometimes	12/12	30-45 min	6/12	N/A	Don't know	Removed - Available on request
Removed	Removed - Available on request	Removed - Available on request	No	N/A	Self-employed	Removed	Yes	6-10	Agree	Agree	Agree	Agree	Neither...	Agree	Agree	Agree	Yes	Agree	Agree	Agree	Agree	Strongly Agree	45-60 min	Often	12/12	15-30 min	6/12	N/A	maybe	Removed - Available on request
Removed	Removed - Available on request	Removed - Available on request	No	N/A	Self-employed	Removed	Yes	1-5	Strongly Agree	Agree	Agree	Neither...	Agree	Neither...	Disagree	Agree	Yes	Agree	Neither...	Neither...	Strongly Agree	Strongly Agree	45-60 min	Rarely	6/12	15-30 min	3/12	N/A	maybe	Removed - Available on request
Removed	Removed - Available on request	Removed - Available on request	Yes	Diploma	Owner	Removed	Yes	16-20	Strongly Agree	Strongly Agree	Strongly Agree	Strongly Agree	Agree	Agree	Strongly Agree	Strongly Agree	Yes	Strongly Agree	Strongly Agree	Strongly Agree	Strongly Agree	Strongly Agree	45-60 min	Often	12/12	<15 min	6/12	N/A	Yes	Removed - Available on request
Removed	Removed - Available on request	Removed - Available on request	No	N/A	Employee	Removed	Yes	1-5	Agree	Strongly Agree	Agree	Agree	Neither...	Agree	Agree	Neither...	Yes	Disagree	Strongly Agree	Agree	Strongly Agree	Strongly Agree	45-60 min	Rarely	12/12	<15 min	6/12	N/A	Yes	Removed - Available on request
Removed	Removed - Available on request	Removed - Available on request	No	N/A	Self-employed	Removed	Yes	16-20	Agree	Agree	Agree	Agree	Strongly Agree	Strongly Agree	Agree	Agree	Yes	Strongly Agree	Agree	Neither...	Agree	Strongly Agree	45-60 min	Sometimes	12/12	15-30 min	6/12	N/A	Yes	Removed - Available on request
